# Supplementary material for: Combination of Drug Delivery Properties of PAMAM Dendrimers and Cytotoxicity of Platinum(IV) Complexes—A More Selective Anticancer Treatment?
Source: Pharmaceutics. 2023 May 17;15(5):1515. doi: 10.3390/pharmaceutics15051515 (PMC10221222; doi:10.3390/pharmaceutics15051515)
Supplement: Supplementary file 1 [file pharmaceutics-15-01515-s001.zip]

Archive with 1 entries (1 files):
- pharmaceutics-2391671-supplementary.pdf
